# Supplementary material for: Low genetic diversity in the locus encoding the Plasmodium vivax P41 protein in Colombia’s parasite population
Source: Malar J. 2014 Sep 30;13:388. doi: 10.1186/1475-2875-13-388 (PMC4190493; doi:10.1186/1475-2875-13-388)
Supplement: Supplementary file 1 — Additional file 1: DNA sequences from 30 isolates obtained in this study. (TXT 34 KB) [file 12936_2014_3548_MOESM1_ESM.txt]

DNA sequences available in GenBank

>Plasmodium_vivax_P41_Colombian_18_North-west_KM212268 
TCGCGCTGCTCCACCTGGTGAGGCAGCAACTGCCCGCACACGCAGAAGAACACATCTGCGATTTTACGAAGGAGAAGTACCTTCTGGGGAAGAATGAAAAGGAATACTGCGTGGTGAACGCGAAGCCGTTTGACAGCGTAACATTTATATGTCCGAAGAAAATAGGAGCACAGTGCTTTCAGAATGTTAACACGCTAGACGATATAAGTGCAGACAAAATGGAATCGTCCAAGCTGTCCATAGATGTGCTGCTATACGGGTCGACCCTGTATGGAGACACGCTGCTCATATCGCCCACGGTGAAGCAGAGCACAACCTTCTACTGTTTCTGTAACTTGCAAATGGAGGACCTGAAAAAGTACCTAAAGAAGAGGAGACTAACCAAGGAAAAGGAAAATGCGAAAAAGAAATCCACTGTCAATGTGAACGATTTGAAAAATGCAGACGAAGATATGGAGGTGGTAGTCCCGGAGAAGCAAATAGATGAACACCTAGTTAGAGCATTATATAGGGTAAAAAAAATTAGGAATATAATAGAGCGTGAAAAGAACAAAGGGGAGGGAGATAAGCCCACAAATCCGGAAGACGAAGAAGAACTCGTAATTGAGGAGGAGCAGGAAGAAGAGGATGGAGAAGGGGATGAAGAGGATGAAAGTAAAGTTGAAAAAATCATTACAAAGTATGGAATAATGAAAGTTGTTGTTTCTACGAATAATACAATTACTAAGGGATGCGATTTCGGAAATAATGTGGTGAATTATTTTTCTAAGCCCTACCCTGTTGAGAGGTATGGAGGTAGTAAAGTCTGCAGAATTGAGGCGAAGCCAGGAGAGTTTGTCGGCTTCAAGTGCATATATGATAACCAGGGTACCGTCGAACCGCAAAATTGCTTTGATAAGGTCTTTTACGAGGGTAATGAAACCGATTTGCAGACCCTCATGCCTGGCTATATATCATATGGAAACAAGCAGAAGGGGAAATACGCCTTTTACTTGAAGCTGCCCCACTTTGTGCAACACAGCTACACCGTTCAGTGCAAGTGCAGGTCCACTGTGTCGCAGTTCGATAACTACGTCTTCGAGTTGGCCGTGGAGGGAGGAGAGAGCGATATTGTT

>Plasmodium_vivax_P41_Colombian_28_North-west_KM212269 
TCGCGCTGCTCCACCTGGTGAGGCAGCAACTGCCCGCACACGCAGAAGAACACATCTGCGATTTTACGAAGGAGAAGTACCTTCTGGGGAAGAATGAAAAGGAATACTGCGTGGTGAACGCGAAGCCGTTTGACAGCGTAACATTTATATGTCCGAAGAAAATAGGAGCACAGTGCTTTCAGAATGTTAACACGCTAGACGATATAAGTGCAGACAAAATGGAATCGTCCAAGCTGTCCATAGATGTGCTGCTATACGGGTCGACCCTGTATGGAGACACGCTGCTCATATCGCCCACGGTGAAGCAGAGCACAACCTTCTACTGTTTCTGTAACTTGCAAATGGAGGACCTGAAAAAGTACCTAAAGAAGAGGAGACTAACCAAGGAAAAGGAAAATGCGAAAAAGAAATCCACTGTCAATGTGAACGATTTGAAAAATGCAGACGAAGATATGGAGGTGGTAGTCCCGGAGAAGCAAATAGATGAACACCTAGTTAGAGCATTATATAGGGTAAAAAAAATTAGGAATATAATAGAGCGTGAAAAGAACAAAGGGGAGGGAGATAAGCCCACAAATCCGGAAGACGAAGAAGAACTCGTAATTGAGGAGGAGCAGGAAGAAGAGGATGGAGAAGGGGATGAAGAGGATGAAAGTAAAGTTGAAAAAATCATTACAAAGTATGGAATAATGAAAGTTGTTGTTTCTACGAATAATACAATTACTAAGGGATGCGATTTCGGAAATAATGTGGCGAATTATTTTTCTAAGCCCTACCCTGTTGAGAGGTATGGAGGTAGTAAAGTCTGCAGAATTGAGGCGAAGCCAGGAGAGTTTGTCGGCTTCAAGTGCATATATGATAACCAGGGTACCGTCGAACCGCACAATTGCTTTGATAAGGTCTTTTACGAGGGTAATGAAACCGATTTGCAGACCCTCATGCCTGGCTATATATCATATGGAAACAAGCAGAAGGGGAAATACGCCTTTTACTTGAAGCTGCCCCACTTTGTGCAACACAGCTACACCGTTCAGTGCAAGTGCAGGTCCACTGTGCATCAGTATGATGACTACGTCTTCGAGTTGGCCGTGGAGGGAAGAGAGAGCGATATTGTT

>Plasmodium_vivax_P41_Colombian_32_South-eastern_KM212270 
TCGCGCTGCTCCACCTGGTGAGGCAGCAACTGCCCGCACACGCAGAAGAACACATCTGCGATTTTACGAAGGAGAAGTACCTTCTGGGGAAGAATGAAAAGGAATACTGCGTGGTGAACGCGAAGCCGTTTGACAGCGTAACATTTATATGTCCGAAGAAAATAGGAGCACAGTGCTTTCAGAATGTTAACACGCTAGACGATATAAGTGCAGACAAAATGGAATCGTCCAAGCTGTCCATAGATGTGCTGCTATACGGGTCGACCCTGTATGGAGACACGCTGCTCATATCGCCCACGGTGAAGCAGAGCACAACCTTCTACTGTTTCTGTAACTTGCAAATGGAGGACCTGAAAAAGTACCTAAAGAAGAGGAGACTAACCAAGGAAAAGGAAAATGCGAAAAAGAAATCCACTGTCAATGTGAACGATTTGAAAAATGCAGACGAAGATATGGAGGTGGTAGTCCCGGAGAAGCAAATAGATGAACACCTAGTTAGAGCATTATATAGGGTAAAAAAAATTAGGAATATAATAGAGCGTGAAAAGAACAAAGGGGAGGGAGATAAGCCCACAAATCCGGAAGACGAAGAAGAACTCGTAATTGAGGAGGAGCAGGAAGAAGAGGATGGAGAAGGGGATGAAGAGGATGAAAGTAAAGTTGAAAAAATCATTACAAAGTATGGAATAATGAAAGTTGTTGTTTCTACGAATAATACAATTACTAAGGGATGCGATTTCGGAAATAATGTGGTGAATTATTTTTCTAAGCCCTACCCTGTTGAGAGGTATGGAGGTAGTAAAGTCTGCAGAATTGAGGCGAAGCCAGGAGAGTTTGTCGGCTTCAAGTGCATATATGATAACCAGGGTACCGTCGAACCGCAAAATTGCTTTGATAAGGTCTTTTACGAGGGTAATGAAACCGATTTGCAGACCCTCATGCCTGGCTATATATCATATGGAAACAAGCAGAAGGGGAAATACGCCTTTTACTTGAAGCTGCCCCACTTTGTGCAACACAGCTACACCGTTCAGTGCAAGTGCAGGTCCACTGTGTCGCAGTTCGATAACTACGTCTTCGAGTTGGCCGTGGAGGGAAGAGAGAGCGATATTGTT

>Plasmodium_vivax_P41_Colombian_38_South-eastern_KM212271 
TCGCGCTGCTCCACCTGGTGAGGCAGCAACTGCCCGCACACGCAGAAGAACACATCTGCGATTTTACGAAGGAGAAGTACCTTCTGGGGAAGAATGAAAAGGAATACTGCGTGGTGAACGCGAAGCCGTTTGACAGCGTAACATTTATATGTCCGAAGAAAATAGGAGCACAGTGCTTTCAGAATGTTAACACGCTAGACGATATAAGTGCAGACAAAATGGAATCGTCCAAGCTGTCCATAGATGTGCTGCTATACGGGTCGACCCTGTATGGAGACACGCTGCTCATATCGCCCACGGTGAAGCAGAGCACAACCTTCTACTGTTTCTGTAACTTGCAAATGGAGGACCTGAAAAAGTACCTAAAGAAGAGGAGACTAACCAAGGAAAAGGAAAATGCGAAAAAGAAATCCACTGTCAATGTGAACGATTTGAAAAATGCAGACGAAGATATGGAGGTGGTAGTCCCGGAGAAGCAAATAGATGAACACCTAGTTAGAGCATTATATAGGGTAAAAAAAATTAGGAATATAATAGAGCGTGAAAAGAACAAAGGGGAGGGAGATAAGCCCACAAATCCGGAAGACGAAGAAGAACTCGTAATTGAGGAGGAGCAGGAAGAAGAGGATGGAGAAGGGGATGAAGAGGATGAAAGTAAAGTTGAAAAAATCATTACAAAGTATGGAATAATGAAAGTTGTTGTTTCTACGAATAATACAATTACTAAGGGATGCGATTTCGGAAATAATGTGGTGAATTATTTTTCTAAGCCCTACCCTGTTGAGAGGTATGGAGGTAGTAAAGTCTGCAGAATTGAGGCGAAGCCAGGAGAGTTTGTCGGCTTCAAGTGCATATATGATAACCAGGGTACCGTCGAACCGCACAATTGCTTTGATAAGGTCTTTTACGAGGGTAATGAAACCGATTTGCAGACCCTCATGCCTGGCTATATATCATATGGAAACAAGCAGAAGGGGAAATACGCCTTTTACTTGAAGCTGCCCCACTTTGTGCAACACAGCTACACCGTTCAGTGCAAGTGCAGGTCCACTGTGTCGCAGTTCGATAACTACGTCTTCGAGTTGGCCGTGGAGGGAAGAGAGAGCGATATTGTT

>Plasmodium_vivax_P41_Colombian_45_South-eastern_KM212272
TCGCGCTGCTCCACCTGGTGAGGCAGCAACTGCCCGCACACGCAGAAGAACACATCTGCGATTTTACGAAGGAGAAGTACCTTCTGGGGAAGAATGAAAAGGAATACTGCGTGGTGAACGCGAAGCCGTTTGACAGCGTAACATTTATATGTCCGAAGAAAATAGGAGCACAGTGCTTTCAGAATGTTAACACGCTAGACGATATAAGTGCAGACAAAATGGAATCGTCCAAGCTGTCCATAGATGTGCTGCTATACGGGTCGACCCTGTATGGAGACACGCTGCTCATATCGCCCACGGTGAAGCAGAGCACAACCTTCTACTGTTTCTGTAACTTGCAAATGGAGGACCTGAAAAAGTACCTAAAGAAGAGGAGACTAACCAAGGAAAAGGAAAATGCGAAAAAGAAATCCACTGTCAATGTGAACGATTTGAAAAATGCAGACGAAGATATGGAGGTGGTAGTCCCGGAGAAGCAAATAGATGAACACCTAGTTAGAGCATTATATAGGGTAAAAAAAATTAGGAATATAATAGAGCGTGAAAAGAACAAAGGGGAGGGAGATAAGCCCACAAATCCGGAAGACGAAGAAGAACTCGTAATTGAGGAGGAGCAGGAAGAAGAGGATGGAGAAGGGGATGAAGAGGATGAAAGTAAAGTTGAAAAAATCATTACAAAGTATGGAATAATGAAAGTTGTTGTTTCTACGAATAATACAATTACTAAGGGATGCGATTTCGGAAATAATGTGGCGAATTATTTTTCTAAGCCCTACCCTGTTGAGAGGTATGGAGGTAGTAAAGTCTGCAGAATTGAGGCGAAGCCAGGAGAGTTTGTCGGCTTCAAGTGCATATATGATAACCAGGGTACCGTCGAACCGCACAATTGCTTTGATAAGGTCTTTTACGAGGGTAATGAAACCGATTTGCAGACCCTCATGCCTGGCTATATATCATATGGAAACAAGCAGAAGGGGAAATACGCCTTTTACTTGAAGCTGCCCCACTTTGTGCAACACAGCTACACCGTTCAGTGCAAGTGCAGGTCCACTGTGCATCAGTATGATGACTACGTCTTCGAGTTGGCCGTGGAGGGAGGAGAGAGCGATATTGTT

>Plasmodium_vivax_P41_Colombian_68_North-west_KM212273
TCGCGCTGCTCCACCTGGTGAGGCAGCAACTGCCCGCACACGCAGAAGAACACATCTGCGATTTTACGAAGGAGAAGTACCTTCTGGGGAAGAATGAAAAGGAATACTGCGTGGTGAACGCGAAGCCGTTTGACAGCGTAACATTTATATGTCCGAAGAAAATAGGAGCACAGTGCTTTCAGAATGTTAACACGCTAGACGATATAAGTGCAGACAAAATGGAATCGTCCAAGCTGTCCATAGATGTGCTGCTATACGGGTCGACCCTGTATGGAGACACGCTGCTCATATCGCCCACGGTGAAGCAGAGCACAACCTTCTACTGTTTCTGTAACTTGCAAATGGAGGACCTGAAAAAGTACCTAAAGAAGAGGAGACTAACCAAGGAAAAGGAAAATGCGAAAAAGAAATCCACTGTCAATGTGAACGATTTGAAAAATGCAGACGAAGATATGGAGGTGGTAGTCCCGGAGAAGCAAATAGATGAACACCTAGTTAGAGCATTATATAGGGTAAAAAAAATTAGGAATATAATAGAGCGTGAAAAGAACAAAGGGGAGGGAGATAAGCCCACAAATCCGGAAGACGAAGAAGAACTCGTAATTGAGGAGGAGCAGGAAGAAGAGGATGGAGAAGGGGATGAAGAGGATGAAAGTAAAGTTGAAAAAATCATTACAAAGTATGGAATAATGAAAGTTGTTGTTTCTACGAATAATACAATTACTAAGGGATGCGATTTCGGAAATAATGTGGTGAATTATTTTTCTAAGCCCTACCCTGTTGAGAGGTATGGAGGTAGTAAAGTCTGCAGAATTGAGGCGAAGCCAGGAGAGTTTGTCGGCTTCAAGTGCATATATGATAACCAGGGTACCGTCGAACCGCACAATTGCTTTGATAAGGTCTTTTACGAGGGTAATGAAACCGATTTGCAGACCCTCATGCCTGGCTATATATCATATGGAAACAAGCAGAAGGGGAAATACGCCTTTTACTTGAAGCTGCCCCACTTTGTGCAACACAGCTACACCGTTCAGTGCAAGTGCAGGTCCACTGTGTCGCAGTTCGATAACTACGTCTTCGAGTTGGCCGTGGAGGGAGGAGAGAGCGATATTGTT

>Plasmodium_vivax_P41_Colombian_72_Midwest_KM212274 
TCGCGCTGCTCCACCTGGTGAGGCAGCAACTGCCCGCACACGCAGAAGAACACATCTGCGATTTTACGAAGGAGAAGTACCTTCTGGGGAAGAATGAAAAGGAATACTGCGTGGTGAACGCGAAGCCGTTTGACAGCGTAACATTTATATGTCCGAAGAAAATAGGAGCACAGTGCTTTCAGAATGTTAACACGCTAGACGATATAAGTGCAGACAAAATGGAATCGTCCAAGCTGTCCATAGATGTGCTGCTATACGGGTCGACCCTGTATGGAGACACGCTGCTCATATCGCCCACGGTGAAGCAGAGCACAACCTTCTACTGTTTCTGTAACTTGCAAATGGAGGACCTGAAAAAGTACCTAAAGAAGAGGAGACTAACCAAGGAAAAGGAAAATGCGAAAAAGAAATCCACTGTCAATGTGAACGATTTGAAAAATGCAGACGAAGATATGGAGGTGGTAGTCCCGGAGAAGCAAATAGATGAACACCTAGTTAGAGCATTATATAGGGTAAAAAAAATTAGGAATATAATAGAGCGTGAAAAGAACAAAGGGGAGGGAGATAAGCCCACAAATCCGGAAGACGAAGAAGAACTCGTAATTGAGGAGGAGCAGGAAGAAGAGGATGGAGAAGGGGATGAAGAGGATGAAAGTAAAGTTGAAAAAATCATTACAAAGTATGGAATAATGAAAGTTGTTGTTTCTACGAATAATACAATTACTAAGGGATGCGATTTCGGAAATAATGTGGCGAATTATTTTTCTAAGCCCTACCCTGTTGAGAGGTATGGAGGTAGTAAAGTCTGCAGAATTGAGGCGAAGCCAGGAGAGTTTGTCGGCTTCAAGTGCATATATGATAACCAGGGTACCGTCGAACCGCACAATTGCTTTGATAAGGTCTTTTACGAGGGTAATGAAACCGATTTGCAGACCCTCATGCCTGGCTATATATCATATGGAAACAAGCAGAAGGGGAAATACGCCTTTTACTTGAAGCTGCCCCACTTTGTGCAACACAGCTACACCGTTCAGTGCAAGTGCAGGTCCACTGTGTCGCAGTTCGATAACTACGTCTTCGAGTTGGCCGTGGAGGGAGGAGAGAGCGATATTGTT

>Plasmodium_vivax_P41_Colombian_84_North-west_KM212275 
TCGCGCTGCTCCACCTGGTGAGGCAGCAACTGCCCGCACACGCAGAAGAACACATCTGCGATTTTACGAAGGAGAAGTACCTTCTGGGGAAGAATGAAAAGGAATACTGCGTGGTGAACGCGAAGCCGTTTGACAGCGTAACATTTATATGTCCGAAGAAAATAGGAGCACAGTGCTTTCAGAATGTTAACACGCTAGACGATATAAGTGCAGACAAAATGGAATCGTCCAAGCTGTCCATAGATGTGCTGCTATACGGGTCGACCCTGTATGGAGACACGCTGCTCATATCGCCCACGGTGAAGCAGAGCACAACCTTCTACTGTTTCTGTAACTTGCAAATGGAGGACCTGAAAAAGTACCTAAAGAAGAGGAGACTAACCAAGGAAAAGGAAAATGCGAAAAAGAAATCCACTGTCAATGTGAACGATTTGAAAAATGCAGACGAAGATATGGAGGTGGTAGTCCCGGAGAAGCAAATAGATGAACACCTAGTTAGAGCATTATATAGGGTAAAAAAAATTAGGAATATAATAGAGCGTGAAAAGAACAAAGGGGAGGGAGATAAGCCCACAAATCCGGAAGACGAAGAAGAACTCGTAATTGAGGAGGAGCAGGAAGAAGAGGATGGAGAAGGGGATGAAGAGGATGAAAGTAAAGTTGAAAAAATCATTACAAAGTATGGAATAATGAAAGTTGTTGTTTCTACGAATAATACAATTACTAAGGGATGCGATTTCGGAAATAATGTGGTGAATTATTTTTCTAAGCCCTACCCTGTTGAGAGGTATGGAGGTAGTAAAGTCTGCAGAATTGAGGCGAAGCCAGGAGAGTTTGTCGGCTTCAAGTGCATATATGATAACCAGGGTACCGTCGAACCGCAAAATTGCTTTGATAAGGTCTTTTACGAGGGTAATGAAACCGATTTGCAGACCCTCATGCCTGGCTATATATCATATGGAAACAAGCAGAAGGGGAAATACGCCTTTTACTTGAAGCTGCCCCACTTTGTGCAACACAGCTACACCGTTCAGTGCAAGTGCAGGTCCACTGTGCATCAGTATGATGACTACGTCTTCGAGTTGGCCGTGGAGGGAGGAGAGAGCGATATTGTT


DNA sequences not submitted to GenBank

>Plasmodium_vivax_P41_Colombian_0_South-eastern
TCGCGCTGCTCCACCTGGTGAGGCAGCAACTGCCCGCACACGCAGAAGAACACATCTGCGATTTTACGAAGGAGAAGTACCTTCTGGGGAAGAATGAAAAGGAATACTGCGTGGTGAACGCGAAGCCGTTTGACAGCGTAACATTTATATGTCCGAAGAAAATAGGAGCACAGTGCTTTCAGAATGTTAACACGCTAGACGATATAAGTGCAGACAAAATGGAATCGTCCAAGCTGTCCATAGATGTGCTGCTATACGGGTCGACCCTGTATGGAGACACGCTGCTCATATCGCCCACGGTGAAGCAGAGCACAACCTTCTACTGTTTCTGTAACTTGCAAATGGAGGACCTGAAAAAGTACCTAAAGAAGAGGAGACTAACCAAGGAAAAGGAAAATGCGAAAAAGAAATCCACTGTCAATGTGAACGATTTGAAAAATGCAGACGAAGATATGGAGGTGGTAGTCCCGGAGAAGCAAATAGATGAACACCTAGTTAGAGCATTATATAGGGTAAAAAAAATTAGGAATATAATAGAGCGTGAAAAGAACAAAGGGGAGGGAGATAAGCCCACAAATCCGGAAGACGAAGAAGAACTCGTAATTGAGGAGGAGCAGGAAGAAGAGGATGGAGAAGGGGATGAAGAGGATGAAAGTAAAGTTGAAAAAATCATTACAAAGTATGGAATAATGAAAGTTGTTGTTTCTACGAATAATACAATTACTAAGGGATGCGATTTCGGAAATAATGTGGTGAATTATTTTTCTAAGCCCTACCCTGTTGAGAGGTATGGAGGTAGTAAAGTCTGCAGAATTGAGGCGAAGCCAGGAGAGTTTGTCGGCTTCAAGTGCATATATGATAACCAGGGTACCGTCGAACCGCACAATTGCTTTGATAAGGTCTTTTACGAGGGTAATGAAACCGATTTGCAGACCCTCATGCCTGGCTATATATCATATGGAAACAAGCAGAAGGGGAAATACGCCTTTTACTTGAAGCTGCCCCACTTTGTGCAACACAGCTACACCGTTCAGTGCAAGTGCAGGTCCACTGTGCATCAGTATGATGACTACGTCTTCGAGTTGGCCGTGGAGGGAGGAGAGAGCGATATTGTT

>Plasmodium_vivax_P41_Colombian_1_South-west
TCGCGCTGCTCCACCTGGTGAGGCAGCAACTGCCCGCACACGCAGAAGAACACATCTGCGATTTTACGAAGGAGAAGTACCTTCTGGGGAAGAATGAAAAGGAATACTGCGTGGTGAACGCGAAGCCGTTTGACAGCGTAACATTTATATGTCCGAAGAAAATAGGAGCACAGTGCTTTCAGAATGTTAACACGCTAGACGATATAAGTGCAGACAAAATGGAATCGTCCAAGCTGTCCATAGATGTGCTGCTATACGGGTCGACCCTGTATGGAGACACGCTGCTCATATCGCCCACGGTGAAGCAGAGCACAACCTTCTACTGTTTCTGTAACTTGCAAATGGAGGACCTGAAAAAGTACCTAAAGAAGAGGAGACTAACCAAGGAAAAGGAAAATGCGAAAAAGAAATCCACTGTCAATGTGAACGATTTGAAAAATGCAGACGAAGATATGGAGGTGGTAGTCCCGGAGAAGCAAATAGATGAACACCTAGTTAGAGCATTATATAGGGTAAAAAAAATTAGGAATATAATAGAGCGTGAAAAGAACAAAGGGGAGGGAGATAAGCCCACAAATCCGGAAGACGAAGAAGAACTCGTAATTGAGGAGGAGCAGGAAGAAGAGGATGGAGAAGGGGATGAAGAGGATGAAAGTAAAGTTGAAAAAATCATTACAAAGTATGGAATAATGAAAGTTGTTGTTTCTACGAATAATACAATTACTAAGGGATGCGATTTCGGAAATAATGTGGTGAATTATTTTTCTAAGCCCTACCCTGTTGAGAGGTATGGAGGTAGTAAAGTCTGCAGAATTGAGGCGAAGCCAGGAGAGTTTGTCGGCTTCAAGTGCATATATGATAACCAGGGTACCGTCGAACCGCACAATTGCTTTGATAAGGTCTTTTACGAGGGTAATGAAACCGATTTGCAGACCCTCATGCCTGGCTATATATCATATGGAAACAAGCAGAAGGGGAAATACGCCTTTTACTTGAAGCTGCCCCACTTTGTGCAACACAGCTACACCGTTCAGTGCAAGTGCAGGTCCACTGTGCATCAGTATGATGACTACGTCTTCGAGTTGGCCGTGGAGGGAGGAGAGAGCGATATTGTT

>Plasmodium_vivax_P41_Colombian_20_North-west
TCGCGCTGCTCCACCTGGTGAGGCAGCAACTGCCCGCACACGCAGAAGAACACATCTGCGATTTTACGAAGGAGAAGTACCTTCTGGGGAAGAATGAAAAGGAATACTGCGTGGTGAACGCGAAGCCGTTTGACAGCGTAACATTTATATGTCCGAAGAAAATAGGAGCACAGTGCTTTCAGAATGTTAACACGCTAGACGATATAAGTGCAGACAAAATGGAATCGTCCAAGCTGTCCATAGATGTGCTGCTATACGGGTCGACCCTGTATGGAGACACGCTGCTCATATCGCCCACGGTGAAGCAGAGCACAACCTTCTACTGTTTCTGTAACTTGCAAATGGAGGACCTGAAAAAGTACCTAAAGAAGAGGAGACTAACCAAGGAAAAGGAAAATGCGAAAAAGAAATCCACTGTCAATGTGAACGATTTGAAAAATGCAGACGAAGATATGGAGGTGGTAGTCCCGGAGAAGCAAATAGATGAACACCTAGTTAGAGCATTATATAGGGTAAAAAAAATTAGGAATATAATAGAGCGTGAAAAGAACAAAGGGGAGGGAGATAAGCCCACAAATCCGGAAGACGAAGAAGAACTCGTAATTGAGGAGGAGCAGGAAGAAGAGGATGGAGAAGGGGATGAAGAGGATGAAAGTAAAGTTGAAAAAATCATTACAAAGTATGGAATAATGAAAGTTGTTGTTTCTACGAATAATACAATTACTAAGGGATGCGATTTCGGAAATAATGTGGTGAATTATTTTTCTAAGCCCTACCCTGTTGAGAGGTATGGAGGTAGTAAAGTCTGCAGAATTGAGGCGAAGCCAGGAGAGTTTGTCGGCTTCAAGTGCATATATGATAACCAGGGTACCGTCGAACCGCACAATTGCTTTGATAAGGTCTTTTACGAGGGTAATGAAACCGATTTGCAGACCCTCATGCCTGGCTATATATCATATGGAAACAAGCAGAAGGGGAAATACGCCTTTTACTTGAAGCTGCCCCACTTTGTGCAACACAGCTACACCGTTCAGTGCAAGTGCAGGTCCACTGTGCATCAGTATGATGACTACGTCTTCGAGTTGGCCGTGGAGGGAGGAGAGAGCGATATTGTT

>Plasmodium_vivax_P41_Colombian_39_Midwest
TCGCGCTGCTCCACCTGGTGAGGCAGCAACTGCCCGCACACGCAGAAGAACACATCTGCGATTTTACGAAGGAGAAGTACCTTCTGGGGAAGAATGAAAAGGAATACTGCGTGGTGAACGCGAAGCCGTTTGACAGCGTAACATTTATATGTCCGAAGAAAATAGGAGCACAGTGCTTTCAGAATGTTAACACGCTAGACGATATAAGTGCAGACAAAATGGAATCGTCCAAGCTGTCCATAGATGTGCTGCTATACGGGTCGACCCTGTATGGAGACACGCTGCTCATATCGCCCACGGTGAAGCAGAGCACAACCTTCTACTGTTTCTGTAACTTGCAAATGGAGGACCTGAAAAAGTACCTAAAGAAGAGGAGACTAACCAAGGAAAAGGAAAATGCGAAAAAGAAATCCACTGTCAATGTGAACGATTTGAAAAATGCAGACGAAGATATGGAGGTGGTAGTCCCGGAGAAGCAAATAGATGAACACCTAGTTAGAGCATTATATAGGGTAAAAAAAATTAGGAATATAATAGAGCGTGAAAAGAACAAAGGGGAGGGAGATAAGCCCACAAATCCGGAAGACGAAGAAGAACTCGTAATTGAGGAGGAGCAGGAAGAAGAGGATGGAGAAGGGGATGAAGAGGATGAAAGTAAAGTTGAAAAAATCATTACAAAGTATGGAATAATGAAAGTTGTTGTTTCTACGAATAATACAATTACTAAGGGATGCGATTTCGGAAATAATGTGGTGAATTATTTTTCTAAGCCCTACCCTGTTGAGAGGTATGGAGGTAGTAAAGTCTGCAGAATTGAGGCGAAGCCAGGAGAGTTTGTCGGCTTCAAGTGCATATATGATAACCAGGGTACCGTCGAACCGCACAATTGCTTTGATAAGGTCTTTTACGAGGGTAATGAAACCGATTTGCAGACCCTCATGCCTGGCTATATATCATATGGAAACAAGCAGAAGGGGAAATACGCCTTTTACTTGAAGCTGCCCCACTTTGTGCAACACAGCTACACCGTTCAGTGCAAGTGCAGGTCCACTGTGCATCAGTATGATGACTACGTCTTCGAGTTGGCCGTGGAGGGAGGAGAGAGCGATATTGTT

>Plasmodium_vivax_P41_Colombian_48_South-eastern
TCGCGCTGCTCCACCTGGTGAGGCAGCAACTGCCCGCACACGCAGAAGAACACATCTGCGATTTTACGAAGGAGAAGTACCTTCTGGGGAAGAATGAAAAGGAATACTGCGTGGTGAACGCGAAGCCGTTTGACAGCGTAACATTTATATGTCCGAAGAAAATAGGAGCACAGTGCTTTCAGAATGTTAACACGCTAGACGATATAAGTGCAGACAAAATGGAATCGTCCAAGCTGTCCATAGATGTGCTGCTATACGGGTCGACCCTGTATGGAGACACGCTGCTCATATCGCCCACGGTGAAGCAGAGCACAACCTTCTACTGTTTCTGTAACTTGCAAATGGAGGACCTGAAAAAGTACCTAAAGAAGAGGAGACTAACCAAGGAAAAGGAAAATGCGAAAAAGAAATCCACTGTCAATGTGAACGATTTGAAAAATGCAGACGAAGATATGGAGGTGGTAGTCCCGGAGAAGCAAATAGATGAACACCTAGTTAGAGCATTATATAGGGTAAAAAAAATTAGGAATATAATAGAGCGTGAAAAGAACAAAGGGGAGGGAGATAAGCCCACAAATCCGGAAGACGAAGAAGAACTCGTAATTGAGGAGGAGCAGGAAGAAGAGGATGGAGAAGGGGATGAAGAGGATGAAAGTAAAGTTGAAAAAATCATTACAAAGTATGGAATAATGAAAGTTGTTGTTTCTACGAATAATACAATTACTAAGGGATGCGATTTCGGAAATAATGTGGTGAATTATTTTTCTAAGCCCTACCCTGTTGAGAGGTATGGAGGTAGTAAAGTCTGCAGAATTGAGGCGAAGCCAGGAGAGTTTGTCGGCTTCAAGTGCATATATGATAACCAGGGTACCGTCGAACCGCACAATTGCTTTGATAAGGTCTTTTACGAGGGTAATGAAACCGATTTGCAGACCCTCATGCCTGGCTATATATCATATGGAAACAAGCAGAAGGGGAAATACGCCTTTTACTTGAAGCTGCCCCACTTTGTGCAACACAGCTACACCGTTCAGTGCAAGTGCAGGTCCACTGTGCATCAGTATGATGACTACGTCTTCGAGTTGGCCGTGGAGGGAGGAGAGAGCGATATTGTT

>Plasmodium_vivax_P41_Colombian_49_South-eastern
TCGCGCTGCTCCACCTGGTGAGGCAGCAACTGCCCGCACACGCAGAAGAACACATCTGCGATTTTACGAAGGAGAAGTACCTTCTGGGGAAGAATGAAAAGGAATACTGCGTGGTGAACGCGAAGCCGTTTGACAGCGTAACATTTATATGTCCGAAGAAAATAGGAGCACAGTGCTTTCAGAATGTTAACACGCTAGACGATATAAGTGCAGACAAAATGGAATCGTCCAAGCTGTCCATAGATGTGCTGCTATACGGGTCGACCCTGTATGGAGACACGCTGCTCATATCGCCCACGGTGAAGCAGAGCACAACCTTCTACTGTTTCTGTAACTTGCAAATGGAGGACCTGAAAAAGTACCTAAAGAAGAGGAGACTAACCAAGGAAAAGGAAAATGCGAAAAAGAAATCCACTGTCAATGTGAACGATTTGAAAAATGCAGACGAAGATATGGAGGTGGTAGTCCCGGAGAAGCAAATAGATGAACACCTAGTTAGAGCATTATATAGGGTAAAAAAAATTAGGAATATAATAGAGCGTGAAAAGAACAAAGGGGAGGGAGATAAGCCCACAAATCCGGAAGACGAAGAAGAACTCGTAATTGAGGAGGAGCAGGAAGAAGAGGATGGAGAAGGGGATGAAGAGGATGAAAGTAAAGTTGAAAAAATCATTACAAAGTATGGAATAATGAAAGTTGTTGTTTCTACGAATAATACAATTACTAAGGGATGCGATTTCGGAAATAATGTGGTGAATTATTTTTCTAAGCCCTACCCTGTTGAGAGGTATGGAGGTAGTAAAGTCTGCAGAATTGAGGCGAAGCCAGGAGAGTTTGTCGGCTTCAAGTGCATATATGATAACCAGGGTACCGTCGAACCGCACAATTGCTTTGATAAGGTCTTTTACGAGGGTAATGAAACCGATTTGCAGACCCTCATGCCTGGCTATATATCATATGGAAACAAGCAGAAGGGGAAATACGCCTTTTACTTGAAGCTGCCCCACTTTGTGCAACACAGCTACACCGTTCAGTGCAAGTGCAGGTCCACTGTGCATCAGTATGATGACTACGTCTTCGAGTTGGCCGTGGAGGGAGGAGAGAGCGATATTGTT

>Plasmodium_vivax_P41_Colombian_4_South-west
TCGCGCTGCTCCACCTGGTGAGGCAGCAACTGCCCGCACACGCAGAAGAACACATCTGCGATTTTACGAAGGAGAAGTACCTTCTGGGGAAGAATGAAAAGGAATACTGCGTGGTGAACGCGAAGCCGTTTGACAGCGTAACATTTATATGTCCGAAGAAAATAGGAGCACAGTGCTTTCAGAATGTTAACACGCTAGACGATATAAGTGCAGACAAAATGGAATCGTCCAAGCTGTCCATAGATGTGCTGCTATACGGGTCGACCCTGTATGGAGACACGCTGCTCATATCGCCCACGGTGAAGCAGAGCACAACCTTCTACTGTTTCTGTAACTTGCAAATGGAGGACCTGAAAAAGTACCTAAAGAAGAGGAGACTAACCAAGGAAAAGGAAAATGCGAAAAAGAAATCCACTGTCAATGTGAACGATTTGAAAAATGCAGACGAAGATATGGAGGTGGTAGTCCCGGAGAAGCAAATAGATGAACACCTAGTTAGAGCATTATATAGGGTAAAAAAAATTAGGAATATAATAGAGCGTGAAAAGAACAAAGGGGAGGGAGATAAGCCCACAAATCCGGAAGACGAAGAAGAACTCGTAATTGAGGAGGAGCAGGAAGAAGAGGATGGAGAAGGGGATGAAGAGGATGAAAGTAAAGTTGAAAAAATCATTACAAAGTATGGAATAATGAAAGTTGTTGTTTCTACGAATAATACAATTACTAAGGGATGCGATTTCGGAAATAATGTGGTGAATTATTTTTCTAAGCCCTACCCTGTTGAGAGGTATGGAGGTAGTAAAGTCTGCAGAATTGAGGCGAAGCCAGGAGAGTTTGTCGGCTTCAAGTGCATATATGATAACCAGGGTACCGTCGAACCGCACAATTGCTTTGATAAGGTCTTTTACGAGGGTAAAGAAACCGATTTGCAGACCCTCATGCCTGGCTATATATCATATGGAAACAAGCAGAAGGGGAAATACGCCTTTTACTTGAAGCTGCCCCACTTTGTGCAACACAGCTACACCGTTCAGTGCAAGTGCAGGTCCACTGTGCATCAGTATGATGACTACGTCTTCGAGTTGGCCGTGGAGGGAGGAGAGAGCGATATTGTT

>Plasmodium_vivax_P41_Colombian_50_North-west
TCGCGCTGCTCCACCTGGTGAGGCAGCAACTGCCCGCACACGCAGAAGAACACATCTGCGATTTTACGAAGGAGAAGTACCTTCTGGGGAAGAATGAAAAGGAATACTGCGTGGTGAACGCGAAGCCGTTTGACAGCGTAACATTTATATGTCCGAAGAAAATAGGAGCACAGTGCTTTCAGAATGTTAACACGCTAGACGATATAAGTGCAGACAAAATGGAATCGTCCAAGCTGTCCATAGATGTGCTGCTATACGGGTCGACCCTGTATGGAGACACGCTGCTCATATCGCCCACGGTGAAGCAGAGCACAACCTTCTACTGTTTCTGTAACTTGCAAATGGAGGACCTGAAAAAGTACCTAAAGAAGAGGAGACTAACCAAGGAAAAGGAAAATGCGAAAAAGAAATCCACTGTCAATGTGAACGATTTGAAAAATGCAGACGAAGATATGGAGGTGGTAGTCCCGGAGAAGCAAATAGATGAACACCTAGTTAGAGCATTATATAGGGTAAAAAAAATTAGGAATATAATAGAGCGTGAAAAGAACAAAGGGGAGGGAGATAAGCCCACAAATCCGGAAGACGAAGAAGAACTCGTAATTGAGGAGGAGCAGGAAGAAGAGGATGGAGAAGGGGATGAAGAGGATGAAAGTAAAGTTGAAAAAATCATTACAAAGTATGGAATAATGAAAGTTGTTGTTTCTACGAATAATACAATTACTAAGGGATGCGATTTCGGAAATAATGTGGTGAATTATTTTTCTAAGCCCTACCCTGTTGAGAGGTATGGAGGTAGTAAAGTCTGCAGAATTGAGGCGAAGCCAGGAGAGTTTGTCGGCTTCAAGTGCATATATGATAACCAGGGTACCGTCGAACCGCACAATTGCTTTGATAAGGTCTTTTACGAGGGTAATGAAACCGATTTGCAGACCCTCATGCCTGGCTATATATCATATGGAAACAAGCAGAAGGGGAAATACGCCTTTTACTTGAAGCTGCCCCACTTTGTGCAACACAGCTACACCGTTCAGTGCAAGTGCAGGTCCACTGTGCATCAGTATGATGACTACGTCTTCGAGTTGGCCGTGGAGGGAGGAGAGAGCGATATTGTT

>Plasmodium_vivax_P41_Colombian_53_South-eastern
TCGCGCTGCTCCACCTGGTGAGGCAGCAACTGCCCGCACACGCAGAAGAACACATCTGCGATTTTACGAAGGAGAAGTACCTTCTGGGGAAGAATGAAAAGGAATACTGCGTGGTGAACGCGAAGCCGTTTGACAGCGTAACATTTATATGTCCGAAGAAAATAGGAGCACAGTGCTTTCAGAATGTTAACACGCTAGACGATATAAGTGCAGACAAAATGGAATCGTCCAAGCTGTCCATAGATGTGCTGCTATACGGGTCGACCCTGTATGGAGACACGCTGCTCATATCGCCCACGGTGAAGCAGAGCACAACCTTCTACTGTTTCTGTAACTTGCAAATGGAGGACCTGAAAAAGTACCTAAAGAAGAGGAGACTAACCAAGGAAAAGGAAAATGCGAAAAAGAAATCCACTGTCAATGTGAACGATTTGAAAAATGCAGACGAAGATATGGAGGTGGTAGTCCCGGAGAAGCAAATAGATGAACACCTAGTTAGAGCATTATATAGGGTAAAAAAAATTAGGAATATAATAGAGCGTGAAAAGAACAAAGGGGAGGGAGATAAGCCCACAAATCCGGAAGACGAAGAAGAACTCGTAATTGAGGAGGAGCAGGAAGAAGAGGATGGAGAAGGGGATGAAGAGGATGAAAGTAAAGTTGAAAAAATCATTACAAAGTATGGAATAATGAAAGTTGTTGTTTCTACGAATAATACAATTACTAAGGGATGCGATTTCGGAAATAATGTGGTGAATTATTTTTCTAAGCCCTACCCTGTTGAGAGGTATGGAGGTAGTAAAGTCTGCAGAATTGAGGCGAAGCCAGGAGAGTTTGTCGGCTTCAAGTGCATATATGATAACCAGGGTACCGTCGAACCGCACAATTGCTTTGATAAGGTCTTTTACGAGGGTAATGAAACCGATTTGCAGACCCTCATGCCTGGCTATATATCATATGGAAACAAGCAGAAGGGGAAATACGCCTTTTACTTGAAGCTGCCCCACTTTGTGCAACACAGCTACACCGTTCAGTGCAAGTGCAGGTCCACTGTGCATCAGTATGATGACTACGTCTTCGAGTTGGCCGTGGAGGGAGGAGAGAGCGATATTGTT

>Plasmodium_vivax_P41_Colombian_57_South-eastern
TCGCGCTGCTCCACCTGGTGAGGCAGCAACTGCCCGCACACGCAGAAGAACACATCTGCGATTTTACGAAGGAGAAGTACCTTCTGGGGAAGAATGAAAAGGAATACTGCGTGGTGAACGCGAAGCCGTTTGACAGCGTAACATTTATATGTCCGAAGAAAATAGGAGCACAGTGCTTTCAGAATGTTAACACGCTAGACGATATAAGTGCAGACAAAATGGAATCGTCCAAGCTGTCCATAGATGTGCTGCTATACGGGTCGACCCTGTATGGAGACACGCTGCTCATATCGCCCACGGTGAAGCAGAGCACAACCTTCTACTGTTTCTGTAACTTGCAAATGGAGGACCTGAAAAAGTACCTAAAGAAGAGGAGACTAACCAAGGAAAAGGAAAATGCGAAAAAGAAATCCACTGTCAATGTGAACGATTTGAAAAATGCAGACGAAGATATGGAGGTGGTAGTCCCGGAGAAGCAAATAGATGAACACCTAGTTAGAGCATTATATAGGGTAAAAAAAATTAGGAATATAATAGAGCGTGAAAAGAACAAAGGGGAGGGAGATAAGCCCACAAATCCGGAAGACGAAGAAGAACTCGTAATTGAGGAGGAGCAGGAAGAAGAGGATGGAGAAGGGGATGAAGAGGATGAAAGTAAAGTTGAAAAAATCATTACAAAGTATGGAATAATGAAAGTTGTTGTTTCTACGAATAATACAATTACTAAGGGATGCGATTTCGGAAATAATGTGGCGAATTATTTTTCTAAGCCCTACCCTGTTGAGAGGTATGGAGGTAGTAAAGTCTGCAGAATTGAGGCGAAGCCAGGAGAGTTTGTCGGCTTCAAGTGCATATATGATAACCAGGGTACCGTCGAACCGCACAATTGCTTTGATAAGGTCTTTTACGAGGGTAATGAAACCGATTTGCAGACCCTCATGCCTGGCTATATATCATATGGAAACAAGCAGAAGGGGAAATACGCCTTTTACTTGAAGCTGCCCCACTTTGTGCAACACAGCTACACCGTTCAGTGCAAGTGCAGGTCCACTGTGCATCAGTATGATGACTACGTCTTCGAGTTGGCCGTGGAGGGAGGAGAGAGCGATATTGTT

>Plasmodium_vivax_P41_Colombian_62_North-west
TCGCGCTGCTCCACCTGGTGAGGCAGCAACTGCCCGCACACGCAGAAGAACACATCTGCGATTTTACGAAGGAGAAGTACCTTCTGGGGAAGAATGAAAAGGAATACTGCGTGGTGAACGCGAAGCCGTTTGACAGCGTAACATTTATATGTCCGAAGAAAATAGGAGCACAGTGCTTTCAGAATGTTAACACGCTAGACGATATAAGTGCAGACAAAATGGAATCGTCCAAGCTGTCCATAGATGTGCTGCTATACGGGTCGACCCTGTATGGAGACACGCTGCTCATATCGCCCACGGTGAAGCAGAGCACAACCTTCTACTGTTTCTGTAACTTGCAAATGGAGGACCTGAAAAAGTACCTAAAGAAGAGGAGACTAACCAAGGAAAAGGAAAATGCGAAAAAGAAATCCACTGTCAATGTGAACGATTTGAAAAATGCAGACGAAGATATGGAGGTGGTAGTCCCGGAGAAGCAAATAGATGAACACCTAGTTAGAGCATTATATAGGGTAAAAAAAATTAGGAATATAATAGAGCGTGAAAAGAACAAAGGGGAGGGAGATAAGCCCACAAATCCGGAAGACGAAGAAGAACTCGTAATTGAGGAGGAGCAGGAAGAAGAGGATGGAGAAGGGGATGAAGAGGATGAAAGTAAAGTTGAAAAAATCATTACAAAGTATGGAATAATGAAAGTTGTTGTTTCTACGAATAATACAATTACTAAGGGATGCGATTTCGGAAATAATGTGGTGAATTATTTTTCTAAGCCCTACCCTGTTGAGAGGTATGGAGGTAGTAAAGTCTGCAGAATTGAGGCGAAGCCAGGAGAGTTTGTCGGCTTCAAGTGCATATATGATAACCAGGGTACCGTCGAACCGCACAATTGCTTTGATAAGGTCTTTTACGAGGGTAATGAAACCGATTTGCAGACCCTCATGCCTGGCTATATATCATATGGAAACAAGCAGAAGGGGAAATACGCCTTTTACTTGAAGCTGCCCCACTTTGTGCAACACAGCTACACCGTTCAGTGCAAGTGCAGGTCCACTGTGCATCAGTATGATGACTACGTCTTCGAGTTGGCCGTGGAGGGAGGAGAGAGCGATATTGTT

>Plasmodium_vivax_P41_Colombian_65_South-eastern
TCGCGCTGCTCCACCTGGTGAGGCAGCAACTGCCCGCACACGCAGAAGAACACATCTGCGATTTTACGAAGGAGAAGTACCTTCTGGGGAAGAATGAAAAGGAATACTGCGTGGTGAACGCGAAGCCGTTTGACAGCGTAACATTTATATGTCCGAAGAAAATAGGAGCACAGTGCTTTCAGAATGTTAACACGCTAGACGATATAAGTGCAGACAAAATGGAATCGTCCAAGCTGTCCATAGATGTGCTGCTATACGGGTCGACCCTGTATGGAGACACGCTGCTCATATCGCCCACGGTGAAGCAGAGCACAACCTTCTACTGTTTCTGTAACTTGCAAATGGAGGACCTGAAAAAGTACCTAAAGAAGAGGAGACTAACCAAGGAAAAGGAAAATGCGAAAAAGAAATCCACTGTCAATGTGAACGATTTGAAAAATGCAGACGAAGATATGGAGGTGGTAGTCCCGGAGAAGCAAATAGATGAACACCTAGTTAGAGCATTATATAGGGTAAAAAAAATTAGGAATATAATAGAGCGTGAAAAGAACAAAGGGGAGGGAGATAAGCCCACAAATCCGGAAGACGAAGAAGAACTCGTAATTGAGGAGGAGCAGGAAGAAGAGGATGGAGAAGGGGATGAAGAGGATGAAAGTAAAGTTGAAAAAATCATTACAAAGTATGGAATAATGAAAGTTGTTGTTTCTACGAATAATACAATTACTAAGGGATGCGATTTCGGAAATAATGTGGTGAATTATTTTTCTAAGCCCTACCCTGTTGAGAGGTATGGAGGTAGTAAAGTCTGCAGAATTGAGGCGAAGCCAGGAGAGTTTGTCGGCTTCAAGTGCATATATGATAACCAGGGTACCGTCGAACCGCACAATTGCTTTGATAAGGTCTTTTACGAGGGTAATGAAACCGATTTGCAGACCCTCATGCCTGGCTATATATCATATGGAAACAAGCAGAAGGGGAAATACGCCTTTTACTTGAAGCTGCCCCACTTTGTGCAACACAGCTACACCGTTCAGTGCAAGTGCAGGTCCACTGTGCATCAGTATGATGACTACGTCTTCGAGTTGGCCGTGGAGGGAGGAGAGAGCGATATTGTT

>Plasmodium_vivax_P41_Colombian_69_Midwest
TCGCGCTGCTCCACCTGGTGAGGCAGCAACTGCCCGCACACGCAGAAGAACACATCTGCGATTTTACGAAGGAGAAGTACCTTCTGGGGAAGAATGAAAAGGAATACTGCGTGGTGAACGCGAAGCCGTTTGACAGCGTAACATTTATATGTCCGAAGAAAATAGGAGCACAGTGCTTTCAGAATGTTAACACGCTAGACGATATAAGTGCAGACAAAATGGAATCGTCCAAGCTGTCCATAGATGTGCTGCTATACGGGTCGACCCTGTATGGAGACACGCTGCTCATATCGCCCACGGTGAAGCAGAGCACAACCTTCTACTGTTTCTGTAACTTGCAAATGGAGGACCTGAAAAAGTACCTAAAGAAGAGGAGACTAACCAAGGAAAAGGAAAATGCGAAAAAGAAATCCACTGTCAATGTGAACGATTTGAAAAATGCAGACGAAGATATGGAGGTGGTAGTCCCGGAGAAGCAAATAGATGAACACCTAGTTAGAGCATTATATAGGGTAAAAAAAATTAGGAATATAATAGAGCGTGAAAAGAACAAAGGGGAGGGAGATAAGCCCACAAATCCGGAAGACGAAGAAGAACTCGTAATTGAGGAGGAGCAGGAAGAAGAGGATGGAGAAGGGGATGAAGAGGATGAAAGTAAAGTTGAAAAAATCATTACAAAGTATGGAATAATGAAAGTTGTTGTTTCTACGAATAATACAATTACTAAGGGATGCGATTTCGGAAATAATGTGGTGAATTATTTTTCTAAGCCCTACCCTGTTGAGAGGTATGGAGGTAGTAAAGTCTGCAGAATTGAGGCGAAGCCAGGAGAGTTTGTCGGCTTCAAGTGCATATATGATAACCAGGGTACCGTCGAACCGCACAATTGCTTTGATAAGGTCTTTTACGAGGGTAATGAAACCGATTTGCAGACCCTCATGCCTGGCTATATATCATATGGAAACAAGCAGAAGGGGAAATACGCCTTTTACTTGAAGCTGCCCCACTTTGTGCAACACAGCTACACCGTTCAGTGCAAGTGCAGGTCCACTGTGCATCAGTATGATGACTACGTCTTCGAGTTGGCCGTGGAGGGAGGAGAGAGCGATATTGTT

>Plasmodium_vivax_P41_Colombian_6_South-west
TCGCGCTGCTCCACCTGGTGAGGCAGCAACTGCCCGCACACGCAGAAGAACACATCTGCGATTTTACGAAGGAGAAGTACCTTCTGGGGAAGAATGAAAAGGAATACTGCGTGGTGAACGCGAAGCCGTTTGACAGCGTAACATTTATATGTCCGAAGAAAATAGGAGCACAGTGCTTTCAGAATGTTAACACGCTAGACGATATAAGTGCAGACAAAATGGAATCGTCCAAGCTGTCCATAGATGTGCTGCTATACGGGTCGACCCTGTATGGAGACACGCTGCTCATATCGCCCACGGTGAAGCAGAGCACAACCTTCTACTGTTTCTGTAACTTGCAAATGGAGGACCTGAAAAAGTACCTAAAGAAGAGGAGACTAACCAAGGAAAAGGAAAATGCGAAAAAGAAATCCACTGTCAATGTGAACGATTTGAAAAATGCAGACGAAGATATGGAGGTGGTAGTCCCGGAGAAGCAAATAGATGAACACCTAGTTAGAGCATTATATAGGGTAAAAAAAATTAGGAATATAATAGAGCGTGAAAAGAACAAAGGGGAGGGAGATAAGCCCACAAATCCGGAAGACGAAGAAGAACTCGTAATTGAGGAGGAGCAGGAAGAAGAGGATGGAGAAGGGGATGAAGAGGATGAAAGTAAAGTTGAAAAAATCATTACAAAGTATGGAATAATGAAAGTTGTTGTTTCTACGAATAATACAATTACTAAGGGATGCGATTTCGGAAATAATGTGGTGAATTATTTTTCTAAGCCCTACCCTGTTGAGAGGTATGGAGGTAGTAAAGTCTGCAGAATTGAGGCGAAGCCAGGAGAGTTTGTCGGCTTCAAGTGCATATATGATAACCAGGGTACCGTCGAACCGCACAATTGCTTTGATAAGGTCTTTTACGAGGGTAATGAAACCGATTTGCAGACCCTCATGCCTGGCTATATATCATATGGAAACAAGCAGAAGGGGAAATACGCCTTTTACTTGAAGCTGCCCCACTTTGTGCAACACAGCTACACCGTTCAGTGCAAGTGCAGGTCCACTGTGCATCAGTATGATGACTACGTCTTCGAGTTGGCCGTGGAGGGAGGAGAGAGCGATATTGTT

>Plasmodium_vivax_P41_Colombian_71_North-west
TCGCGCTGCTCCACCTGGTGAGGCAGCAACTGCCCGCACACGCAGAAGAACACATCTGCGATTTTACGAAGGAGAAGTACCTTCTGGGGAAGAATGAAAAGGAATACTGCGTGGTGAACGCGAAGCCGTTTGACAGCGTAACATTTATATGTCCGAAGAAAATAGGAGCACAGTGCTTTCAGAATGTTAACACGCTAGACGATATAAGTGCAGACAAAATGGAATCGTCCAAGCTGTCCATAGATGTGCTGCTATACGGGTCGACCCTGTATGGAGACACGCTGCTCATATCGCCCACGGTGAAGCAGAGCACAACCTTCTACTGTTTCTGTAACTTGCAAATGGAGGACCTGAAAAAGTACCTAAAGAAGAGGAGACTAACCAAGGAAAAGGAAAATGCGAAAAAGAAATCCACTGTCAATGTGAACGATTTGAAAAATGCAGACGAAGATATGGAGGTGGTAGTCCCGGAGAAGCAAATAGATGAACACCTAGTTAGAGCATTATATAGGGTAAAAAAAATTAGGAATATAATAGAGCGTGAAAAGAACAAAGGGGAGGGAGATAAGCCCACAAATCCGGAAGACGAAGAAGAACTCGTAATTGAGGAGGAGCAGGAAGAAGAGGATGGAGAAGGGGATGAAGAGGATGAAAGTAAAGTTGAAAAAATCATTACAAAGTATGGAATAATGAAAGTTGTTGTTTCTACGAATAATACAATTACTAAGGGATGCGATTTCGGAAATAATGTGGTGAATTATTTTTCTAAGCCCTACCCTGTTGAGAGGTATGGAGGTAGTAAAGTCTGCAGAATTGAGGCGAAGCCAGGAGAGTTTGTCGGCTTCAAGTGCATATATGATAACCAGGGTACCGTCGAACCGCACAATTGCTTTGATAAGGTCTTTTACGAGGGTAATGAAACCGATTTGCAGACCCTCATGCCTGGCTATATATCATATGGAAACAAGCAGAAGGGGAAATACGCCTTTTACTTGAAGCTGCCCCACTTTGTGCAACACAGCTACACCGTTCAGTGCAAGTGCAGGTCCACTGTGTCGCAGTTCGATAACTACGTCTTCGAGTTGGCCGTGGAGGGAGGAGAGAGCGATATTGTT

>Plasmodium_vivax_P41_Colombian_73_North-west
TCGCGCTGCTCCACCTGGTGAGGCAGCAACTGCCCGCACACGCAGAAGAACACATCTGCGATTTTACGAAGGAGAAGTACCTTCTGGGGAAGAATGAAAAGGAATACTGCGTGGTGAACGCGAAGCCGTTTGACAGCGTAACATTTATATGTCCGAAGAAAATAGGAGCACAGTGCTTTCAGAATGTTAACACGCTAGACGATATAAGTGCAGACAAAATGGAATCGTCCAAGCTGTCCATAGATGTGCTGCTATACGGGTCGACCCTGTATGGAGACACGCTGCTCATATCGCCCACGGTGAAGCAGAGCACAACCTTCTACTGTTTCTGTAACTTGCAAATGGAGGACCTGAAAAAGTACCTAAAGAAGAGGAGACTAACCAAGGAAAAGGAAAATGCGAAAAAGAAATCCACTGTCAATGTGAACGATTTGAAAAATGCAGACGAAGATATGGAGGTGGTAGTCCCGGAGAAGCAAATAGATGAACACCTAGTTAGAGCATTATATAGGGTAAAAAAAATTAGGAATATAATAGAGCGTGAAAAGAACAAAGGGGAGGGAGATAAGCCCACAAATCCGGAAGACGAAGAAGAACTCGTAATTGAGGAGGAGCAGGAAGAAGAGGATGGAGAAGGGGATGAAGAGGATGAAAGTAAAGTTGAAAAAATCATTACAAAGTATGGAATAATGAAAGTTGTTGTTTCTACGAATAATACAATTACTAAGGGATGCGATTTCGGAAATAATGTGGTGAATTATTTTTCTAAGCCCTACCCTGTTGAGAGGTATGGAGGTAGTAAAGTCTGCAGAATTGAGGCGAAGCCAGGAGAGTTTGTCGGCTTCAAGTGCATATATGATAACCAGGGTACCGTCGAACCGCACAATTGCTTTGATAAGGTCTTTTACGAGGGTAATGAAACCGATTTGCAGACCCTCATGCCTGGCTATATATCATATGGAAACAAGCAGAAGGGGAAATACGCCTTTTACTTGAAGCTGCCCCACTTTGTGCAACACAGCTACACCGTTCAGTGCAAGTGCAGGTCCACTGTGCATCAGTATGATGACTACGTCTTCGAGTTGGCCGTGGAGGGAGGAGAGAGCGATATTGTT

>Plasmodium_vivax_P41_Colombian_80_North-west
TCGCGCTGCTCCACCTGGTGAGGCAGCAACTGCCCGCACACGCAGAAGAACACATCTGCGATTTTACGAAGGAGAAGTACCTTCTGGGGAAGAATGAAAAGGAATACTGCGTGGTGAACGCGAAGCCGTTTGACAGCGTAACATTTATATGTCCGAAGAAAATAGGAGCACAGTGCTTTCAGAATGTTAACACGCTAGACGATATAAGTGCAGACAAAATGGAATCGTCCAAGCTGTCCATAGATGTGCTGCTATACGGGTCGACCCTGTATGGAGACACGCTGCTCATATCGCCCACGGTGAAGCAGAGCACAACCTTCTACTGTTTCTGTAACTTGCAAATGGAGGACCTGAAAAAGTACCTAAAGAAGAGGAGACTAACCAAGGAAAAGGAAAATGCGAAAAAGAAATCCACTGTCAATGTGAACGATTTGAAAAATGCAGACGAAGATATGGAGGTGGTAGTCCCGGAGAAGCAAATAGATGAACACCTAGTTAGAGCATTATATAGGGTAAAAAAAATTAGGAATATAATAGAGCGTGAAAAGAACAAAGGGGAGGGAGATAAGCCCACAAATCCGGAAGACGAAGAAGAACTCGTAATTGAGGAGGAGCAGGAAGAAGAGGATGGAGAAGGGGATGAAGAGGATGAAAGTAAAGTTGAAAAAATCATTACAAAGTATGGAATAATGAAAGTTGTTGTTTCTACGAATAATACAATTACTAAGGGATGCGATTTCGGAAATAATGTGGTGAATTATTTTTCTAAGCCCTACCCTGTTGAGAGGTATGGAGGTAGTAAAGTCTGCAGAATTGAGGCGAAGCCAGGAGAGTTTGTCGGCTTCAAGTGCATATATGATAACCAGGGTACCGTCGAACCGCACAATTGCTTTGATAAGGTCTTTTACGAGGGTAATGAAACCGATTTGCAGACCCTCATGCCTGGCTATATATCATATGGAAACAAGCAGAAGGGGAAATACGCCTTTTACTTGAAGCTGCCCCACTTTGTGCAACACAGCTACACCGTTCAGTGCAAGTGCAGGTCCACTGTGCATCAGTATGATGACTACGTCTTCGAGTTGGCCGTGGAGGGAGGAGAGAGCGATATTGTT

>Plasmodium_vivax_P41_Colombian_82_North-west
TCGCGCTGCTCCACCTGGTGAGGCAGCAACTGCCCGCACACGCAGAAGAACACATCTGCGATTTTACGAAGGAGAAGTACCTTCTGGGGAAGAATGAAAAGGAATACTGCGTGGTGAACGCGAAGCCGTTTGACAGCGTAACATTTATATGTCCGAAGAAAATAGGAGCACAGTGCTTTCAGAATGTTAACACGCTAGACGATATAAGTGCAGACAAAATGGAATCGTCCAAGCTGTCCATAGATGTGCTGCTATACGGGTCGACCCTGTATGGAGACACGCTGCTCATATCGCCCACGGTGAAGCAGAGCACAACCTTCTACTGTTTCTGTAACTTGCAAATGGAGGACCTGAAAAAGTACCTAAAGAAGAGGAGACTAACCAAGGAAAAGGAAAATGCGAAAAAGAAATCCACTGTCAATGTGAACGATTTGAAAAATGCAGACGAAGATATGGAGGTGGTAGTCCCGGAGAAGCAAATAGATGAACACCTAGTTAGAGCATTATATAGGGTAAAAAAAATTAGGAATATAATAGAGCGTGAAAAGAACAAAGGGGAGGGAGATAAGCCCACAAATCCGGAAGACGAAGAAGAACTCGTAATTGAGGAGGAGCAGGAAGAAGAGGATGGAGAAGGGGATGAAGAGGATGAAAGTAAAGTTGAAAAAATCATTACAAAGTATGGAATAATGAAAGTTGTTGTTTCTACGAATAATACAATTACTAAGGGATGCGATTTCGGAAATAATGTGGCGAATTATTTTTCTAAGCCCTACCCTGTTGAGAGGTATGGAGGTAGTAAAGTCTGCAGAATTGAGGCGAAGCCAGGAGAGTTTGTCGGCTTCAAGTGCATATATGATAACCAGGGTACCGTCGAACCGCACAATTGCTTTGATAAGGTCTTTTACGAGGGTAATGAAACCGATTTGCAGACCCTCATGCCTGGCTATATATCATATGGAAACAAGCAGAAGGGGAAATACGCCTTTTACTTGAAGCTGCCCCACTTTGTGCAACACAGCTACACCGTTCAGTGCAAGTGCAGGTCCACTGTGCATCAGTATGATGACTACGTCTTCGAGTTGGCCGTGGAGGGAGGAGAGAGCGATATTGTT

>Plasmodium_vivax_P41_Colombian_85_North-west
TCGCGCTGCTCCACCTGGTGAGGCAGCAACTGCCCGCACACGCAGAAGAACACATCTGCGATTTTACGAAGGAGAAGTACCTTCTGGGGAAGAATGAAAAGGAATACTGCGTGGTGAACGCGAAGCCGTTTGACAGCGTAACATTTATATGTCCGAAGAAAATAGGAGCACAGTGCTTTCAGAATGTTAACACGCTAGACGATATAAGTGCAGACAAAATGGAATCGTCCAAGCTGTCCATAGATGTGCTGCTATACGGGTCGACCCTGTATGGAGACACGCTGCTCATATCGCCCACGGTGAAGCAGAGCACAACCTTCTACTGTTTCTGTAACTTGCAAATGGAGGACCTGAAAAAGTACCTAAAGAAGAGGAGACTAACCAAGGAAAAGGAAAATGCGAAAAAGAAATCCACTGTCAATGTGAACGATTTGAAAAATGCAGACGAAGATATGGAGGTGGTAGTCCCGGAGAAGCAAATAGATGAACACCTAGTTAGAGCATTATATAGGGTAAAAAAAATTAGGAATATAATAGAGCGTGAAAAGAACAAAGGGGAGGGAGATAAGCCCACAAATCCGGAAGACGAAGAAGAACTCGTAATTGAGGAGGAGCAGGAAGAAGAGGATGGAGAAGGGGATGAAGAGGATGAAAGTAAAGTTGAAAAAATCATTACAAAGTATGGAATAATGAAAGTTGTTGTTTCTACGAATAATACAATTACTAAGGGATGCGATTTCGGAAATAATGTGGTGAATTATTTTTCTAAGCCCTACCCTGTTGAGAGGTATGGAGGTAGTAAAGTCTGCAGAATTGAGGCGAAGCCAGGAGAGTTTGTCGGCTTCAAGTGCATATATGATAACCAGGGTACCGTCGAACCGCACAATTGCTTTGATAAGGTCTTTTACGAGGGTAATGAAACCGATTTGCAGACCCTCATGCCTGGCTATATATCATATGGAAACAAGCAGAAGGGGAAATACGCCTTTTACTTGAAGCTGCCCCACTTTGTGCAACACAGCTACACCGTTCAGTGCAAGTGCAGGTCCACTGTGTCGCAGTTCGATAACTACGTCTTCGAGTTGGCCGTGGAGGGAGGAGAGAGCGATATTGTT

>Plasmodium_vivax_P41_Colombian_86_North-west
TCGCGCTGCTCCACCTGGTGAGGCAGCAACTGCCCGCACACGCAGAAGAACACATCTGCGATTTTACGAAGGAGAAGTACCTTCTGGGGAAGAATGAAAAGGAATACTGCGTGGTGAACGCGAAGCCGTTTGACAGCGTAACATTTATATGTCCGAAGAAAATAGGAGCACAGTGCTTTCAGAATGTTAACACGCTAGACGATATAAGTGCAGACAAAATGGAATCGTCCAAGCTGTCCATAGATGTGCTGCTATACGGGTCGACCCTGTATGGAGACACGCTGCTCATATCGCCCACGGTGAAGCAGAGCACAACCTTCTACTGTTTCTGTAACTTGCAAATGGAGGACCTGAAAAAGTACCTAAAGAAGAGGAGACTAACCAAGGAAAAGGAAAATGCGAAAAAGAAATCCACTGTCAATGTGAACGATTTGAAAAATGCAGACGAAGATATGGAGGTGGTAGTCCCGGAGAAGCAAATAGATGAACACCTAGTTAGAGCATTATATAGGGTAAAAAAAATTAGGAATATAATAGAGCGTGAAAAGAACAAAGGGGAGGGAGATAAGCCCACAAATCCGGAAGACGAAGAAGAACTCGTAATTGAGGAGGAGCAGGAAGAAGAGGATGGAGAAGGGGATGAAGAGGATGAAAGTAAAGTTGAAAAAATCATTACAAAGTATGGAATAATGAAAGTTGTTGTTTCTACGAATAATACAATTACTAAGGGATGCGATTTCGGAAATAATGTGGTGAATTATTTTTCTAAGCCCTACCCTGTTGAGAGGTATGGAGGTAGTAAAGTCTGCAGAATTGAGGCGAAGCCAGGAGAGTTTGTCGGCTTCAAGTGCATATATGATAACCAGGGTACCGTCGAACCGCACAATTGCTTTGATAAGGTCTTTTACGAGGGTAATGAAACCGATTTGCAGACCCTCATGCCTGGCTATATATCATATGGAAACAAGCAGAAGGGGAAATACGCCTTTTACTTGAAGCTGCCCCACTTTGTGCAACACAGCTACACCGTTCAGTGCAAGTGCAGGTCCACTGTGTCGCAGTTCGATAACTACGTCTTCGAGTTGGCCGTGGAGGGAGGAGAGAGCGATATTGTT

>>Plasmodium_vivax_P41_Colombian_89_North-west
TCGCGCTGCTCCACCTGGTGAGGCAGCAACTGCCCGCACACGCAGAAGAACACATCTGCGATTTTACGAAGGAGAAGTACCTTCTGGGGAAGAATGAAAAGGAATACTGCGTGGTGAACGCGAAGCCGTTTGACAGCGTAACATTTATATGTCCGAAGAAAATAGGAGCACAGTGCTTTCAGAATGTTAACACGCTAGACGATATAAGTGCAGACAAAATGGAATCGTCCAAGCTGTCCATAGATGTGCTGCTATACGGGTCGACCCTGTATGGAGACACGCTGCTCATATCGCCCACGGTGAAGCAGAGCACAACCTTCTACTGTTTCTGTAACTTGCAAATGGAGGACCTGAAAAAGTACCTAAAGAAGAGGAGACTAACCAAGGAAAAGGAAAATGCGAAAAAGAAATCCACTGTCAATGTGAACGATTTGAAAAATGCAGACGAAGATATGGAGGTGGTAGTCCCGGAGAAGCAAATAGATGAACACCTAGTTAGAGCATTATATAGGGTAAAAAAAATTAGGAATATAATAGAGCGTGAAAAGAACAAAGGGGAGGGAGATAAGCCCACAAATCCGGAAGACGAAGAAGAACTCGTAATTGAGGAGGAGCAGGAAGAAGAGGATGGAGAAGGGGATGAAGAGGATGAAAGTAAAGTTGAAAAAATCATTACAAAGTATGGAATAATGAAAGTTGTTGTTTCTACGAATAATACAATTACTAAGGGATGCGATTTCGGAAATAATGTGGTGAATTATTTTTCTAAGCCCTACCCTGTTGAGAGGTATGGAGGTAGTAAAGTCTGCAGAATTGAGGCGAAGCCAGGAGAGTTTGTCGGCTTCAAGTGCATATATGATAACCAGGGTACCGTCGAACCGCACAATTGCTTTGATAAGGTCTTTTACGAGGGTAATGAAACCGATTTGCAGACCCTCATGCCTGGCTATATATCATATGGAAACAAGCAGAAGGGGAAATACGCCTTTTACTTGAAGCTGCCCCACTTTGTGCAACACAGCTACACCGTTCAGTGCAAGTGCAGGTCCACTGTGCATCAGTATGATGACTACGTCTTCGAGTTGGCCGTGGAGGGAGGAGAGAGCGATATTGTT

>Plasmodium_vivax_P41_Colombian_9_South-west
TCGCGCTGCTCCACCTGGTGAGGCAGCAACTGCCCGCACACGCAGAAGAACACATCTGCGATTTTACGAAGGAGAAGTACCTTCTGGGGAAGAATGAAAAGGAATACTGCGTGGTGAACGCGAAGCCGTTTGACAGCGTAACATTTATATGTCCGAAGAAAATAGGAGCACAGTGCTTTCAGAATGTTAACACGCTAGACGATATAAGTGCAGACAAAATGGAATCGTCCAAGCTGTCCATAGATGTGCTGCTATACGGGTCGACCCTGTATGGAGACACGCTGCTCATATCGCCCACGGTGAAGCAGAGCACAACCTTCTACTGTTTCTGTAACTTGCAAATGGAGGACCTGAAAAAGTACCTAAAGAAGAGGAGACTAACCAAGGAAAAGGAAAATGCGAAAAAGAAATCCACTGTCAATGTGAACGATTTGAAAAATGCAGACGAAGATATGGAGGTGGTAGTCCCGGAGAAGCAAATAGATGAACACCTAGTTAGAGCATTATATAGGGTAAAAAAAATTAGGAATATAATAGAGCGTGAAAAGAACAAAGGGGAGGGAGATAAGCCCACAAATCCGGAAGACGAAGAAGAACTCGTAATTGAGGAGGAGCAGGAAGAAGAGGATGGAGAAGGGGATGAAGAGGATGAAAGTAAAGTTGAAAAAATCATTACAAAGTATGGAATAATGAAAGTTGTTGTTTCTACGAATAATACAATTACTAAGGGATGCGATTTCGGAAATAATGTGGTGAATTATTTTTCTAAGCCCTACCCTGTTGAGAGGTATGGAGGTAGTAAAGTCTGCAGAATTGAGGCGAAGCCAGGAGAGTTTGTCGGCTTCAAGTGCATATATGATAACCAGGGTACCGTCGAACCGCACAATTGCTTTGATAAGGTCTTTTACGAGGGTAATGAAACCGATTTGCAGACCCTCATGCCTGGCTATATATCATATGGAAACAAGCAGAAGGGGAAATACGCCTTTTACTTGAAGCTGCCCCACTTTGTGCAACACAGCTACACCGTTCAGTGCAAGTGCAGGTCCACTGTGCATCAGTATGATGACTACGTCTTCGAGTTGGCCGTGGAGGGAGGAGAGAGCGATATTGTT
